# Supplementary material for: Malaria blood stage infection suppresses liver stage infection via host-induced interferons but not hepcidin
Source: Nat Commun. 2024 Mar 7;15:2104. doi: 10.1038/s41467-024-46270-3 (PMC10920859; doi:10.1038/s41467-024-46270-3)
Supplement: Supplementary file 4 — Source Data [file 41467_2024_46270_MOESM4_ESM.xlsx]

## Sheet: Figure 1
Figure 1: P. yoelii blood stage infection-induced hepcidin does not suppress P. yoelii GAP liver stage development.
A. Parasite liver burden (Total flux (p/s))
	GAP LSluc			Py BS + GAP LSluc
	24 h	43 h		24 h	43 h
	909000	5920000		178000	209000
	817000	5860000		178000	322000
	631000	11100000		174000	213000
	672000	6750000		131000	157000
	578000	5410000		160000	234000
	938000	6400000		154000	220000
	945000	6110000		150000	275000
	641000	4990000		141000	263000
	679000	5870000		169000	321000
	883000	5730000		140000	240000
B. Hepcidin levels in the mouse blood (ng/ml)
	Uninfected	Py BS infected
	Control	Control	Isotype	αIL6	LDN	αIL6/LDN
	87.11	160.053	149.634	124.55	62.6501	107.008
	91.6388	197.862	172.01	118.388	159.452	62.8893
	117.535	203.452	143.658	120.988	60.2958	110.537
	68.7029	133.479	205.91	114.599	111.337	112.143
	36.3004	137.954	151.313	112.143	139.484	106.239
	91.9706	125.459	202.641	112.143	107.394	76.1031
	125.915	147.428	154.162	115.013	119.248	87.744
	61.1332	169.405	169.405	111.337	163.717	73.075
	42.3974	169.405	150.751	110.537	118.388	59.6028
	88.3822	139.484	167.483	115.013	59.8331	116.267
	131.542	119.248	145.26	115.013	107.008	118.388
	93.6468	128.695	205.086	114.185	138.972	116.688
C. Blood parasitemia (% Py iRBCs)
	Py BS infected (Day 4)
	Control	Isotype	αIL6	LDN	αIL6/LDN
	1.2	1.26	1	1.3	1.03
	1.51	1.11	1.02	1.13	0.92
	0.93	1.9	0.88	1.6	1.6
	1.7	0.79	1.3	0.91	1.16
	1.35	0.97	1.09	1.39	1
	0.94	1.92	0.95	1.2	0.86
	1.67	1.47	1.27	1.57	1.48
	1.1	1.21	1.19	1.02	1.02
E. Parasite liver burden (Total flux (p/s))
	Isotype			αIL-6/LDN
	GAP LSluc	Py BS + GAP LSluc		GAP LSluc	Py BS + GAP LSluc
	8700000	188000		9330000	169000
	10700000	234000		8160000	231000
	8470000	247000		9080000	206000
	9560000	145000		3250000	178000
	5200000	196000		3150000	219000
	3570000	165000		2880000	191000
F. Hamp gene expression in the liver (normalized to control)
	Uninfected	Py BS infected
	Control	Control	Isotype	αIL-6/LDN
	1	1.5	1.8	1.1
	1.1	1.4	1.8	1
	1.2	1.5	1.9	1.1
	0.7	2	1.7	1.3
	1.5	1.7	2	1.5
	0.8	2.5	1.8	1.1
	0.9	1.7	1.6	0.9
	1.1	2.8	1.7	1.1
	0.7	2.5	1.6	1

## Sheet: Figure 2
Figure 2: P. berghei blood stage infection-induced hepcidin does not suppress P. berghei liver stage development.
B. Hepcidin expression
	Hamp gene expression in the liver (normalized to control)						Hepcidin levels in the mouse blood (ng/ml)
	Uninfected	Pb BS infected					Uninfected	Pb BS infected
	Control	Isotype	αIL-6	LDN	αIL-6/LDN		Control	Isotype	αIL-6	LDN	αIL-6/LDN
	1.1	2.7	1	3.3	0.5		287.088	307.72	558.707	313.529	360.27
	1.7	1.3	2.5	1.4	1.3		201.539	620.47	399.712	564.142	254.983
	0.9	3.3	1.8	0.3	1.5		340.844	694.569	469.68	139.501	252.536
	0.7	3.1	1.5	1.1	1.3		297.011	581.707	424.563	237.755	234.059
	0.6	3.1	1.7	1.5	1.4		189.935	702.669	497.386	281.358	93.2257
	1.3	2.8	2	0.2	0.5		202.142	657.522	208.304	495.163	238.503
	0.7	1.2	1.4	1	1.4		277.628	254.163	433.383	119.385	101.93
	0.7	3.2	1.5	1.4	1.3		327.572	743.953	558.707	630.221	368.508
	0.7		2.5				298.03		215.362
	1.6		1.1				202.142		402.894
C. Blood parasitemia (% Pb iRBCs)
	Pb BS infected (Day 5)
	Isotype	αIL6	LDN	αIL6/LDN
	2.4	1.27	1.61	1.13
	2.72	2.33	1.21	2.08
	1.9	2.04	2.01	1.48
	0.91	1.85	2.65	1.85
	0.89	2.2	0.95	1.62
	2.1	2.21	0.82	1.26
	1.14	1.82	0.99	2.11
	1.7	1.19	2.23	1.76
		2.01
		1.38
E. Parasite liver burden (Total flux (p/s))
	Isotype			αIL-6/LDN
	Pb LSluc	Pb BS + Pb LSluc		Pb LSluc	Pb BS + Pb LSluc
	4820000	304000		1460000	423000
	4310000	196000		2360000	631000
	4910000	424000		1880000	128000
	1720000	158700		1420000	131000
	1410000	112300		3630000	177000
	1940000	230400		2120000	185000
F. Hamp gene expression in the liver (normalized to control)
	Uninfected	Pb BS infected
	Control	Control	Isotype	αIL-6/LDN
	1.5	2.5	1.4	0.9
	0.9	1.6	2.8	1.4
	0.7	2.3	2.9	0.8
	0.6	2.7	1.4	1.5
	1.3	2	2.9	0.5
	1.5	1.5	1.9	0.9
	0.7	2.4	2.3	0.4
	1.3	1.6	1.5	0.4
	0.9	2.7	1.4	1.4

## Sheet: Figure 3
Figure 3: P. yoelii blood stage infection-induced IFNg suppresses liver stage development.
B. Parasite liver burden (Total flux (p/s))
	Isotype			αIFNγ
	GAP LSluc	Py BS + GAP LSluc		GAP LSluc	Py BS + GAP LSluc
	6470000	155000		6230000	1880000
	5200000	196000		7050000	2690000
	3570000	155000		5580000	2900000
	10200000	198000		9330000	8330000
	10600000	224000		10160000	8720000
	9560000	247000		9080000	8270000
C. Blood parasitemia (% Py iRBCs)
	Py BS infected (Day 4)
	Isotype	αIFNγ
	1.1	1.4
	0.8	1.17
	1.27	1.26
	1.34	1.41
	0.92	1
	1.15	1.23
D. Parasite liver burden (Total flux (p/s))
	Isotype			αIFNγ			IFNγ KO
	GAP LSluc	Py BS + GAP LSluc		GAP LSluc	Py BS + GAP LSluc		GAP LSluc	Py BS + GAP LSluc
	11600000	151000		12500000	15000000		28200000	6940000
	15800000	114000		13100000	10600000		32400000	21100000
	14500000	136000		14800000	14640000		26500000	22200000
	12800000	115000		18400000	8360000		16300000	3510000
	4860000	33300		3160000	5960000		11800000	1263000
	11700000	108000		5490000	2800000		7760000	10100000
	7780000	86500		2230000	2320000		7160000	2260000
	5760000	73300		11600000	2060000		6550000	2240000
	10300000	98000		12400000	2970000		5400000	8490000
E. Parasite liver burden (Total flux (p/s))
	Isotype			αIFNγ
	Py LSluc	Py BS + Py LSluc		Py LSluc	Py BS + Py LSluc
	99600000	999000		151000000	85900000
	161000000	645000		129000000	55000000
	52100000	839000		203000000	42900000
	98600000	749000		147000000	62500000
	109000000	618000		88200000	55900000
	53200000	939000		106000000	29900000
	91600000	1560000		81800000	34200000
	64600000	1110000		79600000	32000000

## Sheet: Figure 4
Figure 4: IFNg does not affect early phases of hepatocyte infection but suppresses LS development.
B. % infected cells at 6 h post Py sporozoites infection (normalized to control)
	Untreated	IFN𝛄 treated
	Control	-16h	-3h	0-3h
	100	100.9	97.9	97.7
	99	102.7	99.6	98.9
	100	98.6	98.7	99.8
E. % infected cells at 48 h post Py sporozoites infection (normalized to control)
	Untreated	IFN𝛄 treated
	Control	-16h	-3h	0-3h
	100	46	43.6	49
	99	48.6	47.8	53.6
	100	43	51.4	49.5
G. Liver stage (LS) size (μm2)
	Untreated	IFN𝛄 treated
	Control	-16h	-3h	0-3h
	393.2	264	477.3	324.5
	277.1	70.7	227.9	421.3
	347.2	163.2	214.5	135
	428.5	648	298.3	347.9
	352.8	214.9	171.3	53.4
	285.1	183.4	144.1	346.5
	233.9	212.9	237.5	412.3
	251.1	487.2	352.3	118.9
	316.6	193.4	91.2	228.7
	415	103.4	227.6	289.7
	158.1	325.6	375.4	185.6
	352.1	389.5	147.2	344.4
	873.2	219.3	173.2	426.5
	136.4	50.7	168.3	264.3
	421.3	142.5	154.3	308.2
	192.3	187.4	152.3	124
	254.2	224.7	167.4	65
	392.3	188.1	325.4	142.7
	547.2	240.7	126.5	349.1
	554.8	229.7	180.3	130.6
	462.3	275.4	342.3	275.6
	293.4	219.6	193.2	329
	421.3	208.7	191.5	247
	404.4	149.6	220.5	223
	248.3	447.6	166.7	95.6
	447.6	590.1	214.7	268.5
	428.4	160.5	238.3	206.7
	416.5	288.3	329.4	83.8
	510.3	373.2	276.3	115.9
	220.6	251.3	342.1	247.3
	324.5	232.5	211.43	267.4
	218.2	217.3	331.6	302.5
	96.8	138.6	264.3	173.4
	266.7	185.4	210.7	102.4
	305.6	111.9	158.3	157.8
	431.7	647.2	228.1	112.2
	248.4	180.3	244.3	221.4
	677.1	231.5	384.2	149.7
	613.2	183.9	64.5	89.4
	524.3	136.3	141.7	135.4
	206.7	377.2	396.3	128.7
	224.5	504.3	76	244.7
	186.5	298.4	304.4	117.3
	293	467.2	297.6	203.9
	520.3	84.8	339.5	193.9
	260.1	277.5	199.2	112.7
	189.5	231.4	236.5	169.9
	371.3	170.4	243.1	169.3
	433.5	256	342	219.7
	368.4	154.6	124.9	206.5
	328.4	121.3	333.1	201
	374.3	176.4	436.3	209.5
	191.2	221.4	455.7	153.1
	311.7	105.4	239.7	431.2
	639.3	114.3	194.5	400.7
	240.3	206.6	228.1	363.1
	130.2	195.6	209.3	164.3
	275.4	227.5	371.3	175.4
	204.7	161.3	170.5	173.2
	221.4	279	185.9	287.5
	490.5	106	182.4	198.4
	216.7	198.7	267.2	137.2
	388.2	128.6	244.4	219.3
	109.3	184.1	494.1	220.9
	330.2	310.2	179	262
	207.9	346.7	212.2	154.1
	236.1	244.3	526.1	144.5
	259.6	191.4	140.2	130.5
	364.2	254.3	318.2	176.5
	257.5	274.1	275.1	221.7
	238.8	138.4	168.3	230.5
	284	296.1	144.7	225.9
	269.6	312.2	155.4	125.8
	153.1	249.2	354	288.9
	182.5	223.4	126.1	221.9
	353	246.5	185.3	197
	384.2	306.5	219.6	234.1
	206.1	189.3	209.9	212.6
	447	95.3	411.2	290.4
	290.3	201.5	202.5	313.9
	173.4	164.5	272.3	167.3
	278.4	162.3	321.4	128.7
	175.6	128.3	131.2	112.7
	139.5	224.3	161.2	282.2
	315	298	139.2	198.6
	239.4	331.2	177.1	180
	275.4	389.2	167.7	288.7
	141.3	210.5	168.7	373.7
	250.3	221.5	228.6	215.4
	308.2	333	261.7	216.5
	249.4	155.4	222.9	179.4
	235.4	203.2	154.3	233.5
	250.9	268.4	266.7	73.6
	432	84.5	177.2	162.4
	531.8	147.2	307.2	133
	203.5	173.2	101.5	146.9
	253	221.5	100.3	115.1
	412.3	131.9	201.5	282.7
	107.5	135.1	237.4	431.7
	625.3	169.4	323.7	131.5

## Sheet: Figure 5
Figure 5: P. yoelii blood stage and P. berghei blood stage infections provoke distinct host responses that suppress liver stage development.
B. Parasite liver burden (Total flux (p/s))
	Isotype			αIFNγ
	Pb LSluc	Pb BS + Pb LSluc		Pb LSluc	Pb BS + Pb LSluc
	2890000	517000		6360000	456000
	4460000	273000		2940000	482000
	5830000	413000		5690000	124000
	1000000	494000		8620000	372000
	7960000	115000		4120000	147000
	8170000	626000		4200000	431000
	4110000	611000		8830000	569000
	3780000	236000		5800000	507000
C. Parasite liver burden (Total flux (p/s))
	Isotype				αIFNγ
	Pb LSluc	Py BS + Pb LSluc	Pb BS + Pb LSluc		Pb LSluc	Py BS + Pb LSluc	Pb BS + Pb LSluc
	7960000	512000	515000		4120000	2180000	347000
	8170000	350000	626000		4200000	2130000	431000
	4110000	564000	611000		8830000	2550000	569000
	3780000	579000	236000		5800000	16900000	507000
	9810000	949000	1490000		16600000	9600000	730000
	10800000	161000	753000		23100000	4960000	2030000
	5220000	1480000	2670000		12200000	11600000	1060000
	7120000	995000	1760000		20800000	7880000	1390000
D. Cytokines expression during the course of Blood stage (BS) infection
Py BS infection										Pb BS infection
Day	0	1	3	4	6	9	15	18		Day	0	1	3	4	6	9	15	18
IFNγ (pg/ml)	9.31	22.96	154.08	30.52	9.31	9.31	9.31	9.31		IFNγ (pg/ml)	9.31	9.31	332.53	601.32	31.17	22.96	9.31	9.31
	9.31	16.6	109	25.58	10.14	9.31	9.31	9.31			9.31	9.31	717.37	159.14	13.81	12.2	19.57	9.31
	9.31	9.31	227.49	17.75	9.31	9.31	9.52	9.31			9.31	9.31	615.24	323.77	10.14	78.47	19.72	9.31
	9.31	17.03	51.57	30.68	9.31	9.31	9.31	9.31			9.31	9.31	491.62	3187.5	34.61	64.48	55.83	9.31
	9.31	24.19	96.74	76.98	11.03	9.31	9.31	9.31			9.31	9.31	720.38	243	79.96	13.14	12.27	9.31
	9.31		83.33	29.39	10.52	12.54	9.31	9.31			9.31	9.31	1881.49	501.41		77.91		9.31
Day	0	1	3	4	6	9	15	18		Day	0	1	3	4	6	9	15	18
IL-6 (pg/ml)	0.34	0.5	64.51	55.66	5.48	5.04	0.57	0.43		IL-6 (pg/ml)	0.34	0.43	28.6	617.66	309.42	10.66	36.57	5.04
	0.3	0.3	3.19	107.4	18.24	7.22	3.74	0.47			0.3	1.66	29.35	67.21	43.72	4.73	27.84	6.04
	1.79	0.43	170.33	99.19	12.69	3.55	5.48	0.3			1.79	0.47	36.87	120.36	11.23	12.25	51.12	2.44
	1.66	0.3	9.89	20.8	15.47	28.79	31.65	0.3			1.66	0.47	19.08	319.94	12.39	59.72	23	1.15
	0.57	0.34	110.56	314.4	44.55	10.1	2.21	0.34			0.57	0.3	39.4	56.75	44.65	15.47	8.36	6.5
	2.21		72.66	177.04	8.49	12.99	2.81	0.3			2.21	0.78	120.24	3541		6.04		2.48
Day	0	1	3	4	6	9	15	18		Day	0	1	3	4	6	9	15	18
IL-12p40 (pg/ml)	112.21	148.16	62.36	217.82	162.75	244.28	63.57	306.14		IL-12p40 (pg/ml)	112.21	146.83	220.11	874.23	727.46	793.14	2800.59	5822.34
	116.33	176.45	292.32	166.49	150.39	484.58	427.21	275.98			116.33	152.17	363.29	264.08	183.61	591.93	4093.55	1765.76
	284.32	36.64	621.55	195.98	127.78	722.86	246.25	101.59			284.32	221.79	267.95	778.03	448.67	665	20000	4735.28
	149.94	120.59	434.43	206.01	347.09	472.21	108.86	84.78			149.94	75.56	282.55	2029.19	223.6	700.9	1331.52	704.05
	134.51	159.36	431.1	101.8	355.17	770.74	396.73	44.02			134.51	39.45	140.64	245.76	920.29	348.81	20000	18632.7
	144.5		427.49	449.23	169.8	409.16	123.8	30.72			144.5	79.85	753.34	2353.95		1845.83		599.6
Day	0	1	3	4	6	9	15	18		Day	0	1	3	4	6	9	15	18
IFN𝝰 (pg/ml)	40.56	40.56	40.56	40.56	40.56	40.56	40.56	40.56		IFN𝝰 (pg/ml)	40.56	40.56	638.26	174.35	101.06	109.35	40.56	201.57
	40.56	167.21	40.56	40.56	40.56	40.56	40.56	40.56			40.56	40.56	1043.31	40.56	40.56	40.56	76.65	40.56
	40.56	40.56	68.05	40.56	40.56	40.56	40.56	40.56			40.56	40.56	1890.42	79.99	40.56	40.56	40.56	40.56
	40.56	40.56	114.22	40.56	40.56	40.56	40.56	40.56			40.56	40.56	51.99	121.9	40.56	40.56	40.56	40.56
	40.56	40.56	40.56	40.56	40.56	40.56	40.56	46.39			40.56	40.56	1005.53	224.55	40.56	40.56	40.56	40.56
	40.56		127.51	40.56	40.56	40.56	68.71	40.56			40.56	40.56	1471.23	314.87		40.56		40.56
Day	0	1	3	4	6	9	15	18		Day	0	1	3	4	6	9	15	18
TNF𝝰 (pg/ml)	1.5	3.74	16.69	5.67	10.01	45.56	2.97	5.67		TNF𝝰 (pg/ml)	1.5	0.8	14.73	57.69	71.83	49.62	56.72	52.29
	7.24	13.16	13.75	6.85	13.75	28.48	10.01	13.56			7.24	10.01	19.79	44.53	10.4	119.83	190.26	14.34
	5.67	1.15	25.87	3.74	20.75	59.15	42.46	0.58			5.67	0.58	53.61	38.25	16.3	99.5	238.78	45.9
	10.01	2.23	16.69	4.12	24.36	40.02	8.82	0.58			10.01	0.58	13.56	79.79	33.24	88.38	235.33	34.33
	2.23	0.58	10.01	6.85	37.72	50.63	14.73	0.8			2.23	0.58	16.1	36.83	89.1	78.9	197.46	104.7
	8.03		20.94	11.59	10.8	42.46	5.67	0.58			8.03	53.94	35.76	108.21		196.69		78.9
Day	0	1	3	4	6	9	15	18		Day	0	1	3	4	6	9	15	18
IL-1𝝰 (pg/ml)	60.5	51.81	11.46	33.84	14.67	16.41	36.77	1.3		IL-1𝝰 (pg/ml)	60.5	35.14	12.51	34.05	26.16	13.88	40.86	0.57
	53.31	39.64	13.95	13.52	13.98	16.41	29.57	0.74			53.31	46.38	20.58	12.63	26.71	34.63	24.05	0.4
	37.62	53.62	30.7	16.56	15.72	30.91	23.84	0.72			37.62	57.28	19.44	18.18	14.52	34.09	51.23	0.44
	34.81	29.85	42.43	20.25	22.8	22.77	40.49	0.62			34.81	14.95	17.73	39.82	17.32	52.69	55.56	0.65
	50.54	45.28	37.25	18.24	104.85	72.94	18.24	0.72			50.54	22.43	9.6	21.7	86.27	29.22	146.06	0.72
	62.72		30.41	31.55	11.99	32.8	36.16	0.81			62.72	23.71	58.06	127.75		171.21		1.04
Day	0	1	3	4	6	9	15	18		Day	0	1	3	4	6	9	15	18
IL-10 (pg/ml)	10.46	145.36	129.58	130.77	237.11	671.89	130.77	506.87		IL-10 (pg/ml)	10.46	14.28	76.93	637.8	800.95	1402.22	3392.42	4883.71
	6.83	5.69	159.53	181.39	160.65	368.72	312.78	467.56			6.83	10.46	112.65	233.25	48.53	1731.2	3807.73	2144.45
	22.29	64.91	288.17	159.53	405.85	1168.72	1334.69	22.29			22.29	31.91	107.08	586.59	102.71	1390.4	3110.62	4551.85
	12.99	11.71	780.52	188.82	278.84	909.28	49.91	2.54			12.99	4.59	14.28	234.22	171.67	1138.07	4740.06	4353.02
	11.71	11.71	130.77	126.01	305.97	1077.79	459.33	10.46			11.71	1.35	86.1	411.01	1025.1	889.7	7546.83	2817.24
	20.26		44.38	92.55	285.08	501.97	112.65	8.01			20.26	37.45	278.84	610.19		2395.95		6411.09
E. Blood parasitemia (% iRBCs)
Day	0	1	3	4	6	9	15	18		Day	0	1	3	4	6	9	15	18
Py BS	0	0.01	0.1	1.1	2.4	5.1	14.8	0.4		Pb BS	0	0.01	0.1	0.9	2.3	4.3	14.9	26.3
	0	0.06	0.86	0.8	2	9.2	6.1	0.1			0	0	0.3	0.9	1.3	4.4	11.2	36.6
	0	0.06	0.6	2.1	3.6	12.7	10	0.1			0	0	0.3	1.8	2.8	4.2	20	33.3
	0	0.02	0.6	1.7	2.6	8.9	11.3	0			0	0	0.2	1.3	1.1	1.2	17.5	15.6
	0	0.01	0.7	0.5	1.9	3	7.9	0			0	0.01	0.1	1.5	1.1	3.6	15	35.6
	0	0.02	0.5	1	2.8	8.5	8.9	0.2			0	0.01	0.2	0.7	1.5	2.1	17.1	25.7
Data not shown in the Figure
Py BS infection										Pb BS infection
Day	0	1	3	4	6	9	15	18		Day	0	1	3	4	6	9	15	18
IFNβ (pg/ml)	57.8	57.8	57.8	57.8	57.8	57.8	57.8	57.8		IFNβ (pg/ml)	57.8	57.8	57.8	57.8	235.58	57.8	57.8	57.8
	57.8	57.8	57.8	57.8	62.79	57.8	57.8	57.8			57.8	57.8	57.8	57.8	402.41	57.8	57.8	57.8
	57.8	57.8	57.8	57.8	65.96	57.8	57.8	57.8			57.8	57.8	57.8	57.8	57.8	57.8	57.8	57.8
	57.8	57.8	493.87	57.8	57.8	57.8	57.8	57.8			57.8	57.8	57.8	57.8	57.8	57.8	64.9	57.8
	57.8	57.8	57.8	57.8	57.8	57.8	57.8	57.8			57.8	57.8	57.8	57.8	57.8	57.8	72.39	57.8
	57.8		57.8	57.8	57.8	57.8	57.8	57.8			57.8	189.48	65.96	65.96		57.8		57.8
Day	0	1	3	4	6	9	15	18		Day	0	1	3	4	6	9	15	18
IL-1β (pg/ml)	33.37	50.79	13.53	21.34	10.75	4.15	14.72	4.15		IL-1β (pg/ml)	33.37	31.02	4.15	13.53	125.26	4.15	4.15	4.15
	13.53	21.34	21.34	19.66	10.75	25.84	21.34	42.73			13.53	32.21	13.53	4.15	10.75	4.15	4.15	4.15
	43.21	4.15	38.78	10.75	25.84	4.15	39.29	13.53			43.21	4.15	19.66	4.15	32.21	6.67	4.15	4.15
	13.53	21.34	31.62	25.14	15.82	4.15	32.21	4.15			13.53	4.15	4.15	35.61	4.15	13.53	4.15	4.15
	4.15	10.75	13.53	10.75	21.34	4.15	4.15	4.15			4.15	4.15	4.15	19.66	31.02	4.15	4.15	4.15
	19.66		21.34	21.34	4.15	15.82	4.15	19.66			19.66	36.69	4.15	31.02		4.15		4.15
Day	0	1	3	4	6	9	15	18		Day	0	1	3	4	6	9	15	18
IL12p70 (pg/ml)	4.53	4.53	4.53	4.53	4.53	4.53	4.53	4.53		IL12p70 (pg/ml)	4.53	4.53	4.53	4.53	20.97	4.53	4.53	4.53
	4.53	4.53	4.53	4.53	4.53	4.53	4.53	4.53			4.53	4.53	4.53	4.53	4.53	4.53	4.53	4.53
	4.53	4.53	4.53	4.53	4.53	4.53	4.53	4.53			4.53	4.53	4.53	4.53	4.53	4.53	4.53	4.53
	4.53	4.53	24.89	4.53	4.53	4.53	4.53	4.53			4.53	4.53	4.53	5.09	4.53	4.53	4.53	4.53
	4.53	4.53	4.53	4.53	4.53	4.53	4.53	4.53			4.53	4.53	4.53	4.53	4.53	4.53	4.53	4.53
	4.53		4.53	4.53	4.53	4.53	4.53	4.53			4.53	4.53	4.53	4.53		4.53		4.53
Day	0	1	3	4	6	9	15	18		Day	0	1	3	4	6	9	15	18
TGFβ1 (pg/ml)	6.06	19.82	1.77	3.56	0.3	0.32	0.3	0.3		TGFβ1 (pg/ml)	6.06	40.73	8.05	18	8.48	1.77	0.74	2.6
	6.3	3.56	0.87	1.33	0.3	0.74	0.3	0.3			6.3	35.63	25.66	0.3	5.6	1.77	11.47	0.3
	7.03	15.37	17.33	1.59	0.3	0.51	0.3	0.3			7.03	12.66	2.07	6.78	0.3	1.82	2.95	0.3
	9.29	3.01	4.02	8.31	0.3	0.3	0.56	0.3			9.29	17.33	2.95	39.24	0.3	8.48	27.77	0.3
	24.56	4.09	13.69	2.17	0.3	0.3	0.3	0.3			24.56	1.01	3.44	0.32	2.6	0.3	46.93	1.21
	10.7		3.07	2.6	0.3	0.62	0.36	0.3			10.7	18	55.99	112.03		5.22		4.09

## Sheet: Figure 6
Figure 6: P. berghei blood stage infection suppresses liver stage development via both type I and II interferons.
A. Parasite liver burden (Total flux (p/s))
	Isotype			αIFNAR1			IFNAR1 KO
	Pb LSluc	Pb BS + Pb LSluc		Pb LSluc	Pb BS + Pb LSluc		Pb LSluc	Pb BS + Pb LSluc
	17200000	139000		17800000	70000		8450000	102000
	16300000	505000		15600000	83200		13600000	84500
	10900000	751000		17400000	81900		9320000	201000
	20100000	643000		41400000	105000		22100000	97600
	11200000	517000		16900000	180400		9940000	201000
	20300000	261000		20200000	98300		11000000	107900
B. Parasite liver burden (Total flux (p/s))
	Isotype			αIL-12
	Pb LSluc	Pb BS + Pb LSluc		Pb LSluc	Pb BS + Pb LSluc
	4200000	350000		8330000	1440000
	8830000	564000		11600000	960000
	7960000	579000		15500000	1090000
	8170000	626000		7340000	1250000
	4110000	611000		13000000	1270000
	3780000	236000		10100000	907000
C. Parasite liver burden (Total flux (p/s))
	Isotype			αIL-12/αIFNAR1
	Pb LSluc	Pb BS + Pb LSluc		Pb LSluc	Pb BS + Pb LSluc
	23100000	1390000		14800000	620000
	16300000	1250000		34900000	2450000
	30200000	1510000		15800000	1460000
	20100000	1430000		13200000	1110000
	10100000	1580000		9110000	770000
	8410000	960000		10300000	1010000
D. Parasite liver burden (Total flux (p/s))
	Isotype			αIL-12/αIFN𝛄
	Pb LSluc	Pb BS + Pb LSluc		Pb LSluc	Pb BS + Pb LSluc
	7120000	148000		10900000	456000
	4200000	410000		8830000	300000
	8830000	479000		4120000	719000
	5800000	517000		4200000	491000
	12100000	450000		18000000	625000
	9910000	564000		5800000	690000
				15500000	1010000
				8330000	1100000
E. Parasite liver burden (Total flux (p/s))
	Isotype			αIFN𝛄/αIFNAR1
	Pb LSluc	Pb BS + Pb LSluc		Pb LSluc	Pb BS + Pb LSluc
	16200000	1290000		15000000	8740000
	15300000	1050000		16200000	7120000
	11900000	1610000		11700000	7450000
	21100000	1430000		11700000	4430000
	9600000	900000		10000000	3250000
	7040000	1220000		8700000	6910000

## Sheet: Supplementary Fig.1
Supplementary Figure 1: P. yoelii BS infection does not suppress LS infection via type I IFN signaling.
B. Parasite liver burden (Total flux (p/s))
	Isotype			αIFNAR1
	GAP LSluc	Py BS + GAP LSluc		GAP LSluc	Py BS + GAP LSluc
	5730000	77800		2120000	63200
	5570000	114000		2290000	41300
	10800000	72300		2830000	40400
	6590000	59600		1570000	85100
	5370000	95300		3290000	74300
	6330000	78000		3320000	84900
	5890000	87300		2970000	57800
	4770000	63700			53800
	5710000	103000			57500
	5590000	93300			69200

## Sheet: Supplementary Fig.2
Supplementary Figure 2: P. yoelii BS infection suppresses LS infection via IFNg.
A. Liver stage (LS) size (μm2)
	Isotype			αIFNγ
	Py LSluc	Py BS + Py LSluc		Py LSluc	Py BS + Py LSluc
	4623.3	ND		5543.4	6085.3
	6142.4	ND		6045.2	7496.3
	7673.5	ND		6396.1	6607.2
	5744.3	ND		6600	6524.8
	6619.9	ND		5906.2	4963
	6774.8	ND		6919.6	5890.5
	5692.9	ND		5727.4	5949.4
ND: Not detected

## Sheet: Supplementary Fig.3
Supplementary Figure 3: Host-induced cytokine responses during the course of P. yoelii BS infection in Balb/c mice
B. Cytokines expression during the course of Blood stage (BS) infection
Py BS infection
Day	0	2	4	6	9	14	20
IFNγ (pg/ml)	3.88	205.41	1530.02	39	97.23	3.12	0.41
	6.36	294.69	2346.12	99.12	32.5	15.23	1.51
	2.71	425.71	1220.6	85.2	10.66	6.91	1.04
	3.3	109.7	624.09	58.88	14.13	2.4	1.51
	2.76	455.92	1102.43	55.89	25.68	1.82	0.41
	2.76	561.11	2686.38	238.62	18.29	22.28	1
	1.82	500.31	1146.16	366.3	78.71	3.49	0.41
	9.22	183.7	1041.59	91.08	142.5	0.9	1.25
	5.08	157.32	360.4	70.98	26.82	38.47	0.44
Day	0	2	4	6	9	14	20
IL-6 (pg/ml)	0.74	0.66	214.44	0.51	3.83	0.51	0.51
	1.05	1.64	71.36	3.74	0.58	0.51	0.51
	0.53	1.1	39.34	231.11	2.79	1.53	0.51
	0.74	20.38	13.84	30.09	4.44	0.91	1.25
	0.51	1.7	168.07	34.34	2.22	0.69	0.51
	0.78	0.86	33.07	36.9	26.26	0.51	0.51
	0.78	2.86	61.95	11.32	3.09	1.1	0.86
	4.8	1	26.26	5.27	1.25	0.51	0.51
	1.05	0.86	54.99	6.77	0.91	2.22	0.51
Day	0	2	4	6	9	14	20
IL-12p40 (pg/ml)	81.79	122.11	191.44	78.48	249.52	145.05	52.07
	125.98	267.33	124.62	418.36	68.99	160.84	93.85
	118.08	475.73	283.8	191.54	125.98	152.65	79.64
	96.34	155.27	96.43	256.54	103.87	105.55	91.29
	134.96	93.49	345.43	231	239.56	14.86	93.49
	200.84	290.23	233.63	154.47	68.13	131.24	61.44
	71.61	206.8	262.94	93.21	204.03	105.93	48.31
	56.47	189.97	312.73	224.47	282.2	39.1	43.34
	34.04	134.37	67.09	244.09	156.48	96.99	60.08
Day	0	2	4	6	9	14	20
IFN𝝰 (pg/ml)	72.9	53.88	62.84	8.39	8.39	8.39	13.47
	59.23	51.23	59.23	8.39	49.48	40.86	32.53
	209.61	48.61	31.72	190.33	8.39	87.85	19.23
	13.47	13.47	8.39	8.39	8.39	8.39	16.3
	25.33	40.86	35	18.49	8.39	13.47	8.39
	69.22	30.91	305.08	8.39	8.39	8.39	8.39
	62.84	56.55	22.24	8.39	8.39	8.39	272.08
	58.33	426.42	8.39	72.9	8.39	8.39	16.3
	30.91	77.53	17.75	14.17	8.39	8.39	123.49
Day	0	2	4	6	9	14	20
TNF𝝰 (pg/ml)	9.95	1.94	18.44	9.95	52.28	1.94	1.94
	3.26	5.55	12.68	25.07	14.04	2.31	1.94
	2	4.72	19.78	11.66	47.35	5.89	1.94
	2.62	2.31	7.23	11.66	21.11	1.94	1.94
	1.94	5.89	22.44	10.29	22.11	4.56	1.94
	4.56	3.9	16.42	26.04	4.89	4.56	1.94
	1.94	8.59	14.04	19.11	22.93	1.94	1.94
	2.62	3.26	12.68	9.95	62.91	1.94	1.94
	5.89	9.95	7.57	24.74	6.89	1.94	1.94
Day	0	2	4	6	9	14	20
IL-1𝝰 (pg/ml)	1.78	15.65	21.13	31.06	11.62	30.65	29.45
	2.45	52.13	19.81	28.88	18.68	32.33	93.27
	2.19	31.66	28.19	36.28	20.95	8.24	29.01
	3.38	17.04	21.01	38.35	36.6	18.39	33.26
	1.57	59.19	41.03	18.45	7.69	49.21	25.46
	9.64	31.66	26.2	17.45	6.6	24.41	24.96
	3.42	49.25	43.6	27.19	17.74	30.21	20.11
	8.4	31.22	23.49	24.9	13.83	19.39	102.19
	15.59	40.77	54.8	69.1	11.24	16.98	24.47
Day	0	2	4	6	9	14	20
IL-10 (pg/ml)	267.1	40.36	423.91	51.82	272.18	66.85	8.76
	192.33	206.07	249.42	268.9	90.45	115.04	80.27
	26.34	248.49	377.53	47.7	402.29	141.22	180.3
	177.42	205.4	177.42	142	160.48	51.82	48.74
	354.5	203.36	423.91	189.53	197.88	7.32	162.73
	324.17	413.89	349.28	205.4	14.23	125.08	9.84
	99.44	287.71	370.19	171.61	234.97	17.54	40.36
	271.29	74.11	415.81	118.42	241.93	9.84	52.85
	160.48	276.91	221.39	200.28	98.55	14.23	7.32
Data not shown in the Figure
Day	0	2	4	6	9	14	20
IFNβ (pg/ml)	13.51	14.83	8.44	4.94	2.44	2.44	2.79
	46.28	112.28	10.92	2.44	2.44	2.44	18.93
	13.51	23.19	30.59	2.44	2.44	2.44	10.92
	24.64	26.11	18.93	13.51	3.85	2.44	2.79
	4.94	64.56	26.11	2.44	2.44	57.81	2.44
	30.59	30.59	10.92	3.85	2.44	2.44	2.79
	7.24	128.79	78.34	9.67	2.44	2.44	2.44
	99.61	23.19	2.44	2.44	2.44	2.44	38.31
	41.47	8.44	34.41	13.51	2.44	2.44	2.44
Day	0	2	4	6	9	14	20
IL-1β (pg/ml)	17.81	26.98	14.88	25.98	14.88	14.88	29.82
	30.72	34.96	40.31	14.88	14.88	14.88	36.55
	21.63	52.72	29.82	14.88	14.88	14.88	36.55
	41.39	47.79	47.79	14.88	29.82	14.88	19.16
	14.88	92.11	53.31	14.88	14.88	64.27	14.88
	59.53	25.98	20.42	34.14	14.88	14.88	20.42
	37.32	58.98	30.72	39.58	14.88	14.88	14.88
	52.12	26.98	14.88	14.88	14.88	14.88	62.2
	79.34	16.36	77.8	14.88	14.88	14.88	17.81
Day	0	2	4	6	9	14	20
IL12p70 (pg/ml)	1.87	2.39	1.87	1.87	1.87	1.87	1.87
	1.87	16.37	1.87	1.87	1.87	1.87	1.87
	12.71	8.24	1.87	30.21	1.87	1.87	1.87
	1.87	1.87	1.87	1.87	1.87	1.87	1.87
	1.87	15.93	1.87	1.87	1.87	1.87	1.87
	2.23	17.03	49.9	1.87	1.87	1.87	1.87
	1.87	8.64	1.87	1.87	1.87	1.87	1.87
	1.87	60.31	1.87	1.87	1.87	1.87	1.87
	1.87	11.05	1.87	1.87	1.87	1.87	8.64
Day	0	2	4	6	9	14	20
TGFβ1 (pg/ml)	2.36	2.36	4.41	2.36	2.36	2.36	2.36
	2.36	2.36	2.36	2.36	2.36	2.36	2.36
	2.36	2.36	2.36	2.36	2.36	2.36	2.36
	2.36	2.36	2.36	3.71	2.36	2.36	2.36
	2.36	2.36	3.05	2.36	2.36	2.36	2.36
	2.36	2.36	2.36	2.36	2.36	2.36	2.36
	2.36	2.36	2.36	2.36	2.36	2.36	2.36
	2.36	2.36	2.36	2.36	2.36	2.36	2.36
	2.36	2.36	2.36	2.36	2.36	2.36	2.36

## Sheet: Supplementary Fig.4
Supplementary Figure 4: P. berghei BS infection suppresses LS development via both type I and II interferons
B. Parasite liver burden (Total flux (p/s))
	Isotype			αIFN𝛄/αIFNAR1
	GAP LSluc	Pb BS + GAP LSluc		GAP LSluc	Pb BS + GAP LSluc
	11600000	430000		16000000	5640000
	10400000	202000		14300000	4590000
	6220000	229000		10300000	6450000
	7890000	212000		10700000	6670000
